# Supplementary material for: RNA editing events and expression profiles of mitochondrial protein-coding genes in the endemic and endangered medicinal plant, Corydalis saxicola
Source: Front Plant Sci. 2024 Feb 6;15:1332460. doi: 10.3389/fpls.2024.1332460 (PMC10876856; doi:10.3389/fpls.2024.1332460)
Supplement: Supplementary file 1 [file Table_1.xlsx]

## Sheet: Information
RNA editing events and expression profiles of mitochondrial protein-coding genes in the endemic and endangered medicinal plant, Corydalis saxicola
Cui Li1,2,3,†, Han Liu1,2,3,†, Xia-lian Ou1,2,3, Yao-jing Tan4, Mei Qin1,2,3, Xiao-ying Chen1,2,3, Ying Wei1,5, Zhan-jiang Zhang1,5,* and Ming Lei1,2,3,*
1 National Center for Traditional Chinese Medicine Inheritance and Innovation, Guangxi Botanical Garden of Medicinal Plants, Nanning, China 2 Guangxi Key Laboratory of Medicinal Resources Protection and Genetic Improvement, Guangxi Botan-ical Garden of Medicinal Plants, Nanning, China 3 Guangxi Engineering Research Center of Traditional Chinese Medicine Resource Intelligent Creation, Guangxi Bota…
																						iN

## Sheet: TABLE S1
TABLE S1 The primers used for RT-qPCR in this study.
Primer ID	Primer sequences (5'-3')	Type of primers
atp1-qF	GGACCGACAAACTGGAAAAAC	F
atp1-qR	TGCCCAATCGCTACATAGACAC	R
atp4-qF	AGTCAGCAACACTTCCAAATGC	F
atp4-qR	TTAAGAGAACCCCCCACCC	R
atp6-qF	AGTGGGATTTCAAAGAAATGGG	F
atp6-qR	GGAGTACTAAAAAAGGTGCTAACGG	R
atp8-qF	TCTCGAGAAAAGGTTTTAGCACC	F
atp8-qR	ATCCCCCATCCAGGATTGG	R
atp9-qF	CAAAATCAATAGGTGCAGGAGC	F
atp9-qR	CCACGGAATGAATCGAGGAA	R
ccmB-qF	TCGGATCCCTCCGTTGTT	F
ccmB-qR	GGCTCCCTAATGGAATGTTTAA	R
ccmC-qF	CATCTTTTCCCGAATCTCCTTT	F
ccmC-qR	CCGGTTGGGCGCTTTTA	R
ccmFC-qF	TCGGATGGTGCTTGTGTGG	F
ccmFC-qR	GGAGCTTTTTGGTAGTAGTCGTGAC	R
ccmFN-qF	ACAACAAGAAACAAGCACCAGC	F
ccmFN-qR	CGGAACGAAAGACCAAGGA	R
cox1-qF	AACGGCTCACGCTCCTTTA	F
cox1-qR	CAGTGCCACTACCCACTTCTACTA	R
cox2-qF	CGTATTATTGTAACACCTGCTGATG	F
cox2-qR	CGGTTTGGTTGGTTTGG	R
cox3-qF	ATACCAAAGTCGTACAATTAGGACC	F
cox3-qR	GCCAAAGAAGAATGAGAAGAAGC	R
cob-qF	TGTAGCCGCAATAGCACCA	F
cob-qR	CGCCAAAAGCAACCAAAATA	R
matR-qF	GATAGGGAGGATCCGACAGAA	F
matR-qR	CGACGAAACAAGGGAATGAA	R
mttB-qF	AGAAGTTCGAATCCGTTCCG	F
mttB-qR	CGTCCTTTGTTCCCCATAGC	R
nad1-qF	TGGTTATGTTCCTCATTCCTCG	F
nad1-qR	GCAACTGATTCAGCTTCCGC	R
nad2-qF	TCATACGCAGGAATACCCCC	F
nad2-qR	AAGTAAGCCCCACAACCCAA	R
nad3-qF	TCCGGTGATGCCAGAAGTC	F
nad3-qR	CCCAAGGAAAGGAAAAGGTG	R
nad4-qF	GAACATACAGGGAATTGGAGGTAG	F
nad4-qR	GGAAGAGAAGGAAATGGTAGAGAGA	R
nad4L-qF	TCATCTCTATTTCAGGTATTCGGG	F
nad4L-qR	CCCAATAGCAGATTCCGCAG	R
nad5-qF	ATATTACAGAACGATCCAAAGAGGG	F
nad5-qR	CAAAGGGAACGAGGAGGCA	R
nad6-qF	GTAGTTCATATAGGAGCTATTGCCG	F
nad6-qR	GAGGTCGTATTTCTTTGGGTTG	R
nad7-qF	AGCATCAACTCCGTCCCTGT	F
nad7-qR	AGATCTTGTGCCACTCCACCT	R
nad9-qF	ATCTGATACCAATACGGACTACCC	F
nad9-qR	CCATACTTCTCGCTCCCACC	R
GAPDH8-qF	GTCCAATCCCATAGTGCCTTC	F
GAPDH8-qR	TTGTCCATAGATACTTTCTTCCTGC	R

## Sheet: TABLE S2
TABLE S2 Information of each nodes in the mt genome of C. saxicola.
Contig/Node	Length (bp)	Depth (×)
contig1	493583	56
contig2	85820	58
contig3	4268	108

## Sheet: TABLE S3
TABLE S3 Information of intron-contained genes in the mt genome of C. saxicola.
Gene names	No. of exons	Exon location
		exon I	exon II	exon III	exon IV	exon V
ccmFC	2	[551240:552006](+)	[552949:553507](+)
cox2	3	[100078:100459](+)	[102570:102887](+)	[104948:105039](+)
nad1	5	[341423:341807](-)	[211787:211869](-)	[210178:210369](-)	[161400:161458](-)	[157829:158087](-)
nad2	5	[489175:489327](-)	[487479:487870](-)	[451417:451577](+)	[454173:454745](+)	[456307:456494](+)
nad4	4	[260192:260652](-)	[258262:258776](-)	[254446:254868](-)	[251462:251550](-)
nad5	5	[316680:316909](+)	[317740:318955](+)	[431944:431965](-)	[178457:178851](+)	[179832:179969](+)
nad7	5	[174005:174147](-)	[173078:173146](-)	[170808:171274](-)	[169551:169794](-)	[167541:167802](-)
rps10	2	[137752:138061](+)	[139018:139100](+)
rps3	2	[91621:91694](-)	[88349:89960](-)
Note: (+) represents sense strand; (-) represents anti-sense strand.

## Sheet: TABLE S4
TABLE S4. A list of genes predicted in the cp genome of C. saxicola.
Gene groups	Gene names
Subunits of NADH-dehydrogenase	ndhA, ndhB (×2), ndhC, ndhD (×2), ndhE (×2), ndhF (×2), ndhG (×2), ndhH, ndhI (×2), ndhJ, ndhK
Subunits of photosystem Ⅰ	psaA, psaB, psaC (×2), psaI (×3), psaJ
Subunits of photosystem Ⅱ	psbA, psbB, psbC, psbD, psbE, psbF, psbH, psbI, psbJ, psbK, psbL, psbM, psbN, psbT, psbZ, ycf3
Subunits of cytochrome b/f complex	petA, petB, petD, petG, petL, petN
Subunits of ATP synthase	atpA, atpB, atpE, atpF, atpH, atpI
Large subunit of rubisco	rbcL
Small subunit of ribosome	rps2, rps3, rps4, rps7 (×2), rps8, rps11, rps12 (×2), rps14, rps15, rps16, rps18, rps19
Large subunit of ribosome	rpl2, rpl14, rpl16, rpl20, rpl22, rpl23 (×2), rpl32 (×2), rpl33, rpl36
DNA dependent RNA polymerase	rpoA, rpoB, rpoC1, rpoC2
rRNA genes	rrn4.5S (×2), rrn5S (×2), rrn16S (×2), rrn23S (×2)
tRNA genes	trnA-UGC (×2), trnC-GCA, trnD-GUC, trnE-UUC, trnF-GAA, trnfM-CAU (×2), trnG-GCC, trnG-UCC, trnH-GUG, trnI-CAU (×2), trnI-GAU (×2), trnK-UUU, trnL-CAA (×2), trnL-UAA, trnL-UAG (×2), trnM-CAU, trnN-GUU (×2), trnP-UGG, trnQ-UUG, trnR-ACG (×2), trnR-UCU, trnS-GCU (×2), trnS-UGA, trnT-GGU, trnT-UGU, trnV-GAC (×2), trnV-UAC, trnW-CCA, trnY-GUA
Maturase	matK
c-type cytochrom synthesis gene	ccsA (×2)
Envelope membrane protein	cemA
Translational initiation factor	infA
Genes of unknown functions Open Reading	ycf1, ycf2 (×2), ycf4
Note: (×2) referred to genes with two copies; (×3) referred to genes with three copies.

## Sheet: TABLE S5
TABLE S5 RSCU values of the codons in the mt genome of C. saxicola.
Amino	Codon 1	Codon 2	Codon 3	Codon 4	Codon 5	Codon 6
	RSCU	RSCU	RSCU	RSCU	RSCU	RSCU
Ala	GCU	GCA	GCC	GCG
	1.6	1.01	0.89	0.5
Arg	AGA	CGA	CGU	CGG	AGG	CGC
	1.4	1.28	1.25	0.78	0.71	0.59
Asn	AAU	AAC
	1.3	0.7
Asp	GAU	GAC
	1.4	0.6
Cys	UGU	UGC
	1.25	0.75
End	UAA	UGA	UAG
	1.54	1.03	0.43
Gln	CAA	CAG
	1.51	0.49
Glu	GAA	GAG
	1.37	0.63
Gly	GGA	GGU	GGG	GGC
	1.5	1.27	0.73	0.5
His	CAU	CAC
	1.49	0.51
Ile	AUU	AUC	AUA
	1.28	0.9	0.82
Leu	UUA	CUU	UUG	CUA	CUC	CUG
	1.33	1.27	1.23	0.89	0.65	0.62
Lys	AAA	AAG
	1.21	0.79
Met	AUG
	1
Phe	UUU	UUC
	1.1	0.9
Pro	CCU	CCA	CCC	CCG
	1.34	1.19	0.81	0.66
Ser	UCU	UCA	UCC	AGU	UCG	AGC
	1.38	1.14	1.02	0.97	0.92	0.58
Thr	ACU	ACC	ACA	ACG
	1.29	1.05	1.05	0.6
Trp	UGG
	1
Tyr	UAU	UAC
	1.49	0.51
Val	GUU	GUA	GUG	GUC
	1.2	1.18	0.91	0.71

## Sheet: TABLE S6
TABLE S6 SSRs identified in the mt genome of C. saxicola.
No. of SSRs	SSR Type	SSR Unit	Size	Start	End
1	p4	(CTAT)3	12	697	708
2	p2	(TC)6	12	8447	8458
3	p4	(TAAG)3	12	13836	13847
4	p1	(A)10	10	24756	24765
5	p1	(A)11	11	27938	27948
6	p4	(GTCA)3	12	30123	30134
7	p1	(A)10	10	30903	30912
8	p3	(TCT)4	12	31190	31201
9	p1	(C)10	10	40255	40264
10	p2	(TC)5	10	41901	41910
11	p4	(ACCG)3	12	44018	44029
12	p4	(GGAA)3	12	54421	54432
13	p1	(A)10	10	60026	60035
14	p5	(AAATG)3	15	60325	60339
15	p4	(TCGC)3	12	62531	62542
16	p4	(AACA)3	12	63391	63402
17	p1	(T)12	12	69338	69349
18	p4	(TAGC)3	12	74604	74615
19	p3	(AGG)5	15	84432	84446
20	p4	(TCTT)3	12	84601	84612
21	p4	(AGAA)3	12	90193	90204
22	p6	(ATTCCA)3	18	90755	90772
23	p3	(CAT)4	12	93241	93252
24	p4	(ATTC)3	12	94453	94464
25	p2	(GA)5	10	95221	95230
26	p4	(CTTT)3	12	99262	99273
27	p2	(TA)5	10	104267	104276
28	p2	(TA)5	10	124633	124642
29	p1	(C)10	10	127960	127969
30	p4	(CTAG)3	12	129473	129484
31	p2	(TA)5	10	131511	131520
32	p1	(T)10	10	138300	138309
33	p3	(GAA)4	12	138797	138808
34	p5	(GGTTA)3	15	139269	139283
35	p2	(AG)6	12	141398	141409
36	p2	(CT)5	10	143282	143291
37	p4	(TAGC)3	12	147226	147237
38	p4	(GGCC)3	12	148140	148151
39	p4	(TCGC)3	12	151163	151174
40	p1	(T)11	11	151777	151787
41	p1	(G)11	11	153779	153789
42	p2	(TC)5	10	154582	154591
43	p4	(GGGA)3	12	156961	156972
44	p2	(CT)5	10	158224	158233
45	p1	(T)10	10	160821	160830
46	p2	(AG)9	18	163084	163101
47	p1	(A)11	11	163336	163346
48	p2	(TA)5	10	167568	167577
49	p3	(CAA)4	12	170824	170835
50	p1	(T)10	10	171349	171358
51	p2	(AT)5	10	172406	172415
52	p3	(CTG)4	12	174579	174590
53	p4	(CTTT)3	12	174690	174701
54	p1	(T)11	11	184821	184831
55	p2	(AT)5	10	187835	187844
56	p4	(AAGA)3	12	189288	189299
57	p4	(ATAA)3	12	189677	189688
58	p1	(A)10	10	189827	189836
59	p4	(AGAA)3	12	191583	191594
60	p4	(GAAT)3	12	196456	196467
61	p4	(AAAG)3	12	199809	199820
62	p3	(AGC)4	12	201260	201271
63	p1	(A)12	12	203242	203253
64	p1	(T)13	13	205189	205201
65	p2	(AT)5	10	205728	205737
66	p3	(GAA)4	12	217047	217058
67	p4	(TTCC)3	12	220557	220568
68	p4	(CGGG)3	12	221846	221857
69	p4	(GCTA)3	12	222540	222551
70	p4	(TAGC)4	16	222569	222584
71	p4	(TAGC)3	12	223664	223675
72	p1	(C)10	10	225346	225355
73	p4	(ACTA)3	12	227438	227449
74	p3	(AAG)4	12	227475	227486
75	p5	(AAGGA)3	15	230694	230708
76	p4	(CTAT)3	12	232089	232100
77	p2	(TC)5	10	236783	236792
78	p3	(AGA)4	12	240782	240793
79	p2	(AG)5	10	240806	240815
80	p4	(TTTC)3	12	242075	242086
81	p4	(ACTG)3	12	243851	243862
82	p2	(GA)5	10	247388	247397
83	p4	(TTCA)3	12	253972	253983
84	p2	(AG)5	10	257556	257565
85	p1	(A)10	10	261393	261402
86	p4	(AAGT)3	12	261461	261472
87	p1	(C)10	10	267916	267925
88	p4	(GGTC)3	12	269394	269405
89	p5	(GGGAG)3	15	271874	271888
90	p2	(AG)5	10	275596	275605
91	p4	(AAGC)3	12	276359	276370
92	p2	(AT)5	10	287659	287668
93	p2	(AT)5	10	289635	289644
94	p2	(TC)6	12	299002	299013
95	p1	(T)10	10	301582	301591
96	p4	(TTAC)3	12	303441	303452
97	p1	(G)10	10	307655	307664
98	p4	(TTCA)3	12	318600	318611
99	p2	(TC)5	10	319094	319103
100	p2	(AT)5	10	324409	324418
101	p2	(AG)5	10	332494	332503
102	p4	(GAGG)3	12	334380	334391
103	p3	(AGG)4	12	339158	339169
104	p4	(CATT)3	12	344964	344975
105	p4	(GTAT)3	12	347318	347329
106	p4	(TCTT)3	12	349305	349316
107	p2	(TA)7	14	349613	349626
108	p3	(TTC)4	12	359648	359659
109	p4	(CCCA)3	12	371833	371844
110	p1	(G)10	10	372118	372127
111	p4	(AGGA)3	12	372229	372240
112	p3	(CTT)4	12	376408	376419
113	p4	(TCTT)3	12	379465	379476
114	p2	(GT)5	10	385953	385962
115	p1	(A)13	13	386570	386582
116	p4	(GCTA)3	12	394984	394995
117	p1	(A)10	10	395252	395261
118	p3	(AAC)4	12	401736	401747
119	p3	(TGC)4	12	402193	402204
120	p2	(CT)5	10	405628	405637
121	p4	(CTGG)3	12	406210	406221
122	p4	(TGAA)3	12	409118	409129
123	p1	(T)10	10	409546	409555
124	p1	(T)12	12	410245	410256
125	p4	(CCTT)3	12	418497	418508
126	p2	(CT)5	10	425919	425928
127	p4	(AGAT)3	12	426328	426339
128	p4	(TCCC)3	12	428051	428062
129	p4	(GAAA)3	12	430086	430097
130	p4	(GCCT)3	12	435271	435282
131	p1	(T)10	10	436436	436445
132	p4	(TCTT)3	12	439393	439404
133	p2	(TA)7	14	439701	439714
134	p2	(TC)5	10	450299	450308
135	p4	(CCTT)3	12	459211	459222
136	p1	(A)10	10	459981	459990
137	p2	(CT)6	12	460341	460352
138	p2	(AT)6	12	472026	472037
139	p2	(GA)5	10	480677	480686
140	p2	(TC)5	10	481898	481907
141	p1	(A)10	10	482583	482592
142	p1	(A)13	13	483984	483996
143	p1	(A)10	10	485471	485480
144	p4	(AAGC)3	12	492945	492956
145	p4	(TTTC)3	12	494689	494700
146	p3	(TCT)4	12	502148	502159
147	p1	(T)11	11	503113	503123
148	p1	(A)10	10	505224	505233
149	p5	(GTAAA)3	15	506884	506898
150	p4	(TTCT)3	12	507392	507403
151	p1	(A)10	10	508127	508136
152	p1	(T)10	10	509868	509877
153	p2	(CT)5	10	519731	519740
154	p1	(T)14	14	522005	522018
155	p2	(AC)5	10	523494	523503
156	p1	(T)16	16	524805	524820
157	p4	(GAAG)3	12	525703	525714
158	p4	(GCCG)3	12	554986	554997
159	p2	(AT)6	12	559582	559593
160	p2	(TA)5	10	559670	559679
161	p2	(TA)5	10	559728	559737
162	p1	(G)10	10	561503	561512
163	p4	(CGCC)3	12	567304	567315
164	p3	(ACT)4	12	571110	571121
165	p1	(A)10	10	577296	577305
166	p1	(T)10	10	585568	585577
167	p2	(GA)5	10	586526	586535

## Sheet: TABLE S7
TABLE S7 Tandem repeat sequences in the mt genome of C. saxicola.
Indices	Period	Copy	Consensus	Percent	Percent	Score	A	C	G	T	Entropy
	size	number	size	matches	indels						(0-2)
26616--26694	39	2	39	95	0	140	30	20	27	21	1.98
37235--37268	18	1.9	18	94	5	61	29	17	23	29	1.97
66560--66605	22	2.1	22	100	0	92	17	32	19	30	1.95
83375--83425	18	2.8	18	96	0	93	15	25	31	27	1.96
168181--168212	15	2.1	16	94	5	57	37	12	31	18	1.88
171690--171730	20	2	21	95	4	75	39	21	0	39	1.54
205703--205751	24	2.2	20	77	19	53	30	16	4	48	1.64
285751--285805	21	2.6	22	77	8	60	21	25	18	34	1.96
328245--328288	21	2.1	21	82	0	52	27	13	29	29	1.94
369606--369666	28	2.2	28	93	0	104	44	29	16	9	1.8
431297--431379	36	2.3	36	100	0	166	12	30	19	38	1.88
486479--486517	12	3.2	12	92	7	69	48	20	30	0	1.5
516353--516392	18	2.2	19	86	13	57	55	15	25	5	1.6
528673--528797	21	6	19	69	15	79	35	21	25	17	1.95
528681--528783	42	2.5	42	98	0	197	35	20	27	16	1.94
528968--529006	18	2.2	18	90	0	60	28	28	28	15	1.96
528947--529015	15	4.3	15	75	17	59	24	27	31	15	1.96

## Sheet: TABLE S8
TABLE S8 Dispersed repeat sequences in the mt genome of C. saxicola.
The repeat length of the first part	The starting site of the first part	Matching direction	The repeat length of the second part	The starting site of the second part	Interval distance of repeats	E-value
4268	347898	F	4268	437986	0	0
1559	412367	P	1559	490454	0	0
888	82169	F	888	375224	0	0
843	290664	F	843	413093	0	0
833	290664	P	833	490454	0	0
425	58317	P	425	360090	0	1.29e-245
375	276060	F	375	492646	0	1.64e-215
352	267149	P	352	455662	-1	1.22e-198
286	267215	P	286	455662	0	6.29e-162
250	489138	P	250	587689	0	2.97e-140
224	217307	P	224	320014	0	1.34e-124
200	340679	F	200	399935	-2	6.74e-105
160	58596	P	160	393766	-1	2.18e-83
154	144745	P	154	335880	0	1.86e-82
158	150234	F	158	520675	-1	3.45e-82
152	266268	P	152	391477	-1	1.36e-78
145	58611	P	145	393766	0	4.89e-77
146	360090	F	146	393780	-1	5.35e-75
152	108360	F	152	534524	-3	4.62e-74
138	149867	P	138	267286	0	8.01e-73
138	149867	F	138	455739	0	8.01e-73
137	149866	F	137	459277	-1	1.32e-69
140	108372	F	140	534536	-2	4.38e-69
136	267288	P	136	459278	-1	5.23e-69
136	455739	F	136	459278	-1	5.23e-69
131	149868	F	131	411194	0	1.31e-68
131	267292	P	131	411194	0	1.31e-68
131	411194	F	131	455740	0	1.31e-68
133	198324	F	133	198989	-1	3.27e-67
131	411194	F	131	459279	-1	5.16e-66
116	132155	P	116	381619	0	1.41e-59
120	223760	P	120	260827	-1	1.98e-59
110	149893	F	110	459304	0	5.77e-56
110	455765	F	110	459304	0	5.77e-56
108	198349	F	108	199014	0	9.23e-55
108	198989	F	108	519252	0	9.23e-55
106	411219	F	106	459304	0	1.48e-53
108	198324	F	108	519252	-1	2.99e-52
103	260851	P	103	386373	0	9.45e-52
102	266318	P	102	391477	0	3.78e-51
108	459307	F	108	549527	-2	4.8e-50
104	309783	F	104	378645	-1	7.37e-50
107	149896	F	107	549527	-2	1.88e-49
107	267288	P	107	549527	-2	1.88e-49
107	455768	F	107	549527	-2	1.88e-49
100	108412	F	100	534576	-1	1.82e-47
103	411222	F	103	549527	-2	4.47e-47
96	223760	F	96	386380	-1	4.46e-45
99	226107	F	99	333890	-2	1.06e-44
90	60827	F	90	152468	-1	1.71e-41
85	58550	P	85	385562	0	6.5e-41
85	308629	F	85	309870	0	6.5e-41
85	360197	F	85	385562	0	6.5e-41
84	84434	F	84	339157	0	2.6e-40
84	537278	F	84	549105	0	2.6e-40
83	198349	F	83	519277	0	1.04e-39
87	22235	F	87	150626	-1	1.06e-39
82	114695	P	82	384410	0	4.16e-39
89	63812	F	89	459279	-2	8.94e-39
85	226121	F	85	333904	-1	1.66e-38
81	223799	P	81	260827	0	1.66e-38
91	63810	F	91	411192	-3	5.2e-38
79	198517	F	79	461338	0	2.66e-37
86	219466	F	86	382452	-2	5.34e-37
89	63812	F	89	149868	-3	7.78e-37
89	63812	P	89	267334	-3	7.78e-37
89	63812	F	89	455740	-3	7.78e-37
78	357838	P	78	400356	0	1.06e-36
83	359512	F	83	385352	-2	3.18e-35
74	146010	P	74	190502	0	2.72e-34
77	190491	F	77	253279	-1	9.83e-34
76	219476	F	76	382462	-1	3.88e-33
72	253431	P	72	549701	0	4.36e-33
75	359520	F	75	385360	-1	1.53e-32
74	203092	F	74	256689	-1	6.05e-32
69	134726	P	69	378766	0	2.79e-31
71	134768	P	71	383023	-1	3.71e-30
71	139935	P	71	260879	-1	3.71e-30
71	139935	F	71	386377	-1	3.71e-30
67	161585	F	67	401138	0	4.46e-30
67	398195	F	67	567395	0	4.46e-30
77	146007	P	77	253290	-3	8.41e-30
66	58180	P	66	369069	0	1.79e-29
71	384548	P	71	459845	-2	3.9e-28
67	82291	F	67	558488	-1	8.97e-28
67	375346	F	67	558488	-1	8.97e-28
63	150329	F	63	520770	0	1.14e-27
63	296003	P	63	447051	0	1.14e-27
73	63877	F	73	567392	-3	1.83e-27
66	139940	F	66	223762	-1	3.54e-27
66	146018	P	66	253290	-1	3.54e-27
66	186109	P	66	226426	-1	3.54e-27
62	114763	P	62	150547	0	4.57e-27
65	63836	F	65	459303	-1	1.39e-26
68	26582	P	68	252489	-2	2.29e-26
71	196753	P	71	383034	-3	2.69e-26
64	63837	F	64	149893	-1	5.49e-26
64	63837	P	64	267334	-1	5.49e-26
64	63837	F	64	411219	-1	5.49e-26
64	63837	F	64	455765	-1	5.49e-26
64	147354	F	64	150608	-1	5.49e-26
70	566573	F	70	568493	-3	1.03e-25
59	56225	P	59	569424	0	2.93e-25
59	150652	F	59	223963	0	2.93e-25
59	377064	F	59	567516	0	2.93e-25
62	343685	F	62	552679	-1	8.5e-25
58	114692	P	58	377071	0	1.17e-24
61	63840	F	61	549527	-1	3.35e-24
61	528680	F	61	528722	-1	3.35e-24
57	22481	P	57	27760	0	4.68e-24
57	82446	P	57	252569	0	4.68e-24
57	223799	F	57	386419	0	4.68e-24
57	252569	P	57	375501	0	4.68e-24
57	273033	P	57	398206	0	4.68e-24
67	63880	F	67	398195	-3	5.77e-24
56	273034	P	56	567406	0	1.87e-23
66	107996	F	66	429810	-3	2.21e-23
59	22261	F	59	223963	-1	5.18e-23
55	111340	P	55	147384	0	7.49e-23
55	146029	P	55	253290	0	7.49e-23
55	246402	P	55	449393	0	7.49e-23
55	377071	F	55	384437	0	7.49e-23
65	149885	F	65	549516	-3	8.42e-23
65	219665	P	65	501385	-3	8.42e-23
65	260844	P	65	450159	-3	8.42e-23
65	379023	P	65	577679	-3	8.42e-23
65	411211	F	65	549516	-3	8.42e-23
65	455757	F	65	549516	-3	8.42e-23
54	179792	F	54	516625	0	3e-22
54	267341	P	54	549527	0	3e-22
54	437866	F	54	482843	0	3e-22
64	223799	F	64	450160	-3	3.21e-22
57	94167	P	57	329021	-1	8e-22
53	84392	F	53	339118	0	1.2e-21
53	198347	P	53	203145	0	1.2e-21
63	134768	F	63	196764	-3	1.23e-21
63	308626	P	63	452701	-3	1.23e-21
56	256771	F	56	383090	-1	3.15e-21
59	63891	F	59	567406	-2	4.51e-21
62	110923	F	62	537205	-3	4.67e-21
52	114698	P	52	567523	0	4.79e-21
52	384437	F	52	567523	0	4.79e-21
58	350466	F	58	350605	-2	1.74e-20
58	350466	F	58	440693	-2	1.74e-20
58	350605	F	58	440554	-2	1.74e-20
58	440554	F	58	440693	-2	1.74e-20
61	63890	P	61	273030	-3	1.78e-20
51	85731	F	51	507198	0	1.92e-20
51	112965	P	51	568152	0	1.92e-20
51	151696	P	51	434099	0	1.92e-20
51	173218	F	51	466719	0	1.92e-20
51	199014	P	51	203145	0	1.92e-20
51	203145	P	51	519277	0	1.92e-20
51	459364	F	51	549584	0	1.92e-20
60	309870	P	60	452701	-3	6.76e-20
50	58194	P	50	270914	0	7.67e-20
50	67333	F	50	519130	0	7.67e-20
50	149953	F	50	549584	0	7.67e-20
50	270914	F	50	369071	0	7.67e-20
50	455825	F	50	549584	0	7.67e-20
53	147213	F	53	223651	-1	1.91e-19
53	147248	F	53	450141	-1	1.91e-19
53	384566	P	53	459845	-1	1.91e-19
56	63891	F	56	398206	-2	2.6e-19
49	94164	P	49	567416	0	3.07e-19
58	22220	F	58	150611	-3	9.75e-19
58	386418	F	58	450159	-3	9.75e-19
48	256779	F	48	383098	0	1.23e-18
48	273029	P	48	549591	0	1.23e-18
48	273032	P	48	329032	0	1.23e-18
51	94162	F	51	273029	-1	2.93e-18
51	147302	F	51	223836	-1	2.93e-18
54	108008	F	54	429822	-2	3.86e-18
47	58196	F	47	357872	0	4.91e-18
47	150387	F	47	520830	0	4.91e-18
47	270915	P	47	357872	0	4.91e-18
47	329032	F	47	398216	0	4.91e-18
47	357872	P	47	369072	0	4.91e-18
47	431296	F	47	431332	0	4.91e-18
50	63901	P	50	94163	-1	1.15e-17
53	16835	F	53	267372	-2	1.49e-17
53	16835	P	53	455738	-2	1.49e-17
46	94164	P	46	149960	0	1.96e-17
46	94167	P	46	398216	0	1.96e-17
46	94272	P	46	519250	0	1.96e-17
46	149960	F	46	567419	0	1.96e-17
46	329032	F	46	567416	0	1.96e-17
46	411279	F	46	549584	0	1.96e-17
52	16835	P	52	149867	-2	5.72e-17
45	60872	F	45	152513	0	7.85e-17
45	94165	F	45	267286	0	7.85e-17
45	94165	P	45	455832	0	7.85e-17
45	236023	P	45	304256	0	7.85e-17
45	267286	P	45	567419	0	7.85e-17
45	329035	F	45	549591	0	7.85e-17
45	455832	F	45	567419	0	7.85e-17
48	94162	P	48	549591	-1	1.77e-16
48	114226	P	48	532700	-1	1.77e-16
48	314987	P	48	394921	-1	1.77e-16
51	16835	P	51	411194	-2	2.2e-16
51	134785	F	51	196781	-2	2.2e-16
44	16845	F	44	383105	0	3.14e-16
44	26606	P	44	252489	0	3.14e-16
44	58196	P	44	400356	0	3.14e-16
44	66109	P	44	111339	0	3.14e-16
44	94272	P	44	198989	0	3.14e-16
44	160570	P	44	276797	0	3.14e-16
44	270918	F	44	400356	0	3.14e-16
44	273033	P	44	459371	0	3.14e-16
44	329035	F	44	459371	0	3.14e-16
44	369075	F	44	400356	0	3.14e-16
44	398219	F	44	459371	0	3.14e-16
44	398219	F	44	549591	0	3.14e-16
47	66338	F	47	341162	-1	6.92e-16
47	273132	F	47	383106	-1	6.92e-16
53	566607	F	53	568527	-3	7.58e-16
50	225495	F	50	257871	-2	8.46e-16
43	22279	F	43	150670	0	1.26e-15
43	66109	F	43	147396	0	1.26e-15
43	86049	P	43	380829	0	1.26e-15
43	94167	P	43	459371	0	1.26e-15
43	149960	P	43	273034	0	1.26e-15
43	149960	F	43	329035	0	1.26e-15
43	149960	F	43	398219	0	1.26e-15
43	267288	F	43	273034	0	1.26e-15
43	267288	P	43	329035	0	1.26e-15
43	267288	P	43	398219	0	1.26e-15
43	267382	F	43	383105	0	1.26e-15
43	267383	F	43	273132	0	1.26e-15
43	273034	P	43	455832	0	1.26e-15
43	273132	P	43	455737	0	1.26e-15
43	329035	F	43	455832	0	1.26e-15
43	383105	P	43	455738	0	1.26e-15
43	398219	F	43	455832	0	1.26e-15
43	459371	F	43	567419	0	1.26e-15
43	549591	F	43	567419	0	1.26e-15
46	63901	F	46	329032	-1	2.71e-15
46	63904	F	46	149960	-1	2.71e-15
46	219684	P	46	501385	-1	2.71e-15
46	329437	P	46	380402	-1	2.71e-15
52	16835	P	52	459278	-3	2.86e-15
52	378943	P	52	577767	-3	2.86e-15
52	420008	F	52	574706	-3	2.86e-15
42	16846	F	42	273132	0	5.03e-15
42	26251	F	42	273031	0	5.03e-15
42	26251	P	42	549595	0	5.03e-15
42	149867	P	42	383105	0	5.03e-15
42	223719	P	42	273103	0	5.03e-15
45	63904	P	45	267286	-1	1.06e-14
45	63904	F	45	455832	-1	1.06e-14
45	68996	F	45	492067	-1	1.06e-14
51	114765	P	51	377016	-3	1.08e-14
51	150556	F	51	377016	-3	1.08e-14
51	196781	P	51	383026	-3	1.08e-14
51	379260	P	51	577455	-3	1.08e-14
48	26296	P	48	223738	-2	1.25e-14
48	112714	P	48	219575	-2	1.25e-14
48	223729	F	48	567362	-2	1.25e-14
41	16845	F	41	256786	0	2.01e-14
41	22279	F	41	223981	0	2.01e-14
41	26252	P	41	329039	0	2.01e-14
41	66090	F	41	223942	0	2.01e-14
41	114735	P	41	147358	0	2.01e-14
41	147358	F	41	384411	0	2.01e-14
41	149867	P	41	273132	0	2.01e-14
41	149868	P	41	256786	0	2.01e-14
41	223954	P	41	253395	0	2.01e-14
41	256786	F	41	267382	0	2.01e-14
41	256786	P	41	411194	0	2.01e-14
41	256786	P	41	455740	0	2.01e-14
41	383105	P	41	411194	0	2.01e-14
50	375183	F	50	558333	-3	4.06e-14
50	379252	P	50	577464	-3	4.06e-14
50	420030	F	50	574728	-3	4.06e-14
44	94272	P	44	198324	-1	4.15e-14
44	147302	P	44	260827	-1	4.15e-14
47	63904	F	47	549591	-2	4.78e-14
47	425016	P	47	483832	-2	4.78e-14
40	26253	P	40	398223	0	8.04e-14
40	26253	P	40	459375	0	8.04e-14
40	94224	P	40	452716	0	8.04e-14
40	203189	F	40	256785	0	8.04e-14
40	203189	F	40	383104	0	8.04e-14
40	256787	F	40	273132	0	8.04e-14
40	273132	P	40	411194	0	8.04e-14
40	308649	P	40	452701	0	8.04e-14
40	309890	P	40	452701	0	8.04e-14
49	113538	F	49	498056	-3	1.53e-13
43	22235	F	43	147372	-1	1.62e-13
43	63904	F	43	459371	-1	1.62e-13
43	275391	P	43	395027	-1	1.62e-13
39	16845	F	39	203190	0	3.22e-13
39	26254	F	39	94167	0	3.22e-13
39	26254	P	39	149964	0	3.22e-13
39	26254	F	39	267288	0	3.22e-13
39	26254	P	39	455836	0	3.22e-13
39	26254	P	39	567423	0	3.22e-13
39	26305	P	39	567371	0	3.22e-13
39	40621	F	39	364891	0	3.22e-13
39	94171	P	39	411286	0	3.22e-13
39	114737	P	39	150612	0	3.22e-13
39	146033	F	39	186343	0	3.22e-13
39	149870	P	39	203190	0	3.22e-13
39	150612	F	39	384411	0	3.22e-13
39	186343	P	39	190514	0	3.22e-13
39	186343	P	39	253302	0	3.22e-13
39	203190	F	39	267382	0	3.22e-13
39	203190	P	39	411196	0	3.22e-13
39	203190	P	39	455742	0	3.22e-13
39	226167	F	39	333950	0	3.22e-13
39	273038	P	39	411286	0	3.22e-13
39	329035	F	39	411286	0	3.22e-13
39	387238	P	39	390072	0	3.22e-13
39	398219	F	39	411286	0	3.22e-13
39	411286	F	39	567419	0	3.22e-13
42	379046	P	42	577679	-1	6.33e-13
42	383105	P	42	459278	-1	6.33e-13
45	85378	F	45	549380	-2	7e-13
45	113326	F	45	497842	-2	7e-13
38	108024	F	38	429838	0	1.29e-12
38	147266	P	38	260871	0	1.29e-12
38	147266	F	38	386418	0	1.29e-12
38	203191	F	38	273132	0	1.29e-12
47	145981	P	47	253346	-3	2.15e-12
47	230539	P	47	504934	-3	2.15e-12
41	256786	P	41	459279	-1	2.47e-12
41	273132	P	41	459278	-1	2.47e-12
37	22282	F	37	344084	0	5.15e-12
37	26249	F	37	203087	0	5.15e-12
37	147267	F	37	223799	0	5.15e-12
37	150192	P	37	340764	0	5.15e-12
37	150192	P	37	400020	0	5.15e-12
37	150673	F	37	344084	0	5.15e-12
37	223984	F	37	344084	0	5.15e-12
37	314985	P	37	452861	0	5.15e-12
46	16840	P	46	63812	-3	8.05e-12
46	225482	F	46	257858	-3	8.05e-12
40	66041	F	40	377016	-1	9.65e-12
40	114776	P	40	377016	-1	9.65e-12
40	199006	F	40	398142	-1	9.65e-12
40	398142	F	40	519269	-1	9.65e-12
43	256732	P	43	452723	-2	1.02e-11
43	260866	P	43	450159	-2	1.02e-11
43	377090	P	43	394913	-2	1.02e-11
43	394934	F	43	452861	-2	1.02e-11
36	94163	F	36	256685	0	2.06e-11
36	94284	F	36	260986	0	2.06e-11
36	134725	P	36	260983	0	2.06e-11
36	139562	P	36	223635	0	2.06e-11
36	140010	F	36	386450	0	2.06e-11
36	162116	P	36	344148	0	2.06e-11
36	344054	P	36	452812	0	2.06e-11
45	59879	F	45	511119	-3	3.01e-11
45	66041	P	45	114771	-3	3.01e-11
45	66041	F	45	150556	-3	3.01e-11
45	114193	F	45	498723	-3	3.01e-11
39	26254	P	39	63908	-1	3.76e-11
39	63904	F	39	411286	-1	3.76e-11
39	82224	F	39	558435	-1	3.76e-11
39	203190	P	39	459281	-1	3.76e-11
39	375279	F	39	558435	-1	3.76e-11
39	385562	F	39	393887	-1	3.76e-11
42	433644	P	42	532314	-2	3.89e-11
35	26258	P	35	411290	0	8.23e-11
35	114696	P	35	315000	0	8.23e-11
35	149971	P	35	256686	0	8.23e-11
35	203089	F	35	273031	0	8.23e-11
35	203089	P	35	549602	0	8.23e-11
35	256686	P	35	567430	0	8.23e-11
35	260983	F	35	378800	0	8.23e-11
35	315000	F	35	377090	0	8.23e-11
35	315000	F	35	384456	0	8.23e-11
35	344004	P	35	395060	0	8.23e-11
35	535978	P	35	552380	0	8.23e-11
44	230543	P	44	235038	-3	1.12e-10
44	379187	P	44	577541	-3	1.12e-10
44	433653	P	44	532303	-3	1.12e-10
38	425025	P	38	483832	-1	1.47e-10
41	63812	P	41	256786	-2	1.48e-10
41	63812	P	41	383105	-2	1.48e-10
41	272692	F	41	341843	-2	1.48e-10
34	66101	F	34	314985	0	3.29e-10
34	66101	P	34	452864	0	3.29e-10
34	82324	F	34	558521	0	3.29e-10
34	203090	P	34	329046	0	3.29e-10
34	223743	F	34	567376	0	3.29e-10
34	256687	F	34	267286	0	3.29e-10
34	256687	P	34	455843	0	3.29e-10
34	260986	P	34	519250	0	3.29e-10
34	375379	F	34	558521	0	3.29e-10
43	108494	F	43	534658	-3	4.19e-10
43	131208	F	43	198500	-3	4.19e-10
40	26615	F	40	26654	-2	5.65e-10
40	63812	P	40	273132	-2	5.65e-10
40	198341	F	40	398142	-2	5.65e-10
37	112725	P	37	219575	-1	5.71e-10
37	560219	P	37	569451	-1	5.71e-10
33	16798	P	33	196775	0	1.32e-09
33	94284	P	33	134725	0	1.32e-09
33	134725	F	33	519251	0	1.32e-09
33	196810	F	33	198425	0	1.32e-09
33	198988	P	33	378803	0	1.32e-09
33	203091	P	33	398230	0	1.32e-09
33	203091	P	33	459382	0	1.32e-09
33	315000	F	33	567542	0	1.32e-09
33	329450	P	33	380402	0	1.32e-09
42	26209	F	42	293698	-3	1.56e-09
42	42207	P	42	365860	-3	1.56e-09
39	26444	F	39	311706	-2	2.15e-09
39	63814	P	39	203190	-2	2.15e-09
39	113548	F	39	498066	-2	2.15e-09
39	114692	F	39	394917	-2	2.15e-09
39	230489	P	39	235108	-2	2.15e-09
36	63915	P	36	256685	-1	2.22e-09
36	94209	P	36	198379	-1	2.22e-09
36	94209	P	36	199044	-1	2.22e-09
36	94209	P	36	519307	-1	2.22e-09
36	198197	P	36	567271	-1	2.22e-09
36	227906	P	36	516360	-1	2.22e-09
36	321269	P	36	556237	-1	2.22e-09
32	26254	F	32	256689	0	5.27e-09
32	56284	P	32	569390	0	5.27e-09
32	94167	F	32	203092	0	5.27e-09
32	94284	F	32	378803	0	5.27e-09
32	134726	F	32	198989	0	5.27e-09
32	149971	P	32	203092	0	5.27e-09
32	150652	P	32	253395	0	5.27e-09
32	196810	F	32	199090	0	5.27e-09
32	198989	P	32	260986	0	5.27e-09
32	203092	F	32	267288	0	5.27e-09
32	203092	P	32	455843	0	5.27e-09
32	203092	P	32	567430	0	5.27e-09
32	256689	F	32	273034	0	5.27e-09
32	256689	P	32	329046	0	5.27e-09
32	256689	P	32	398230	0	5.27e-09
32	256689	P	32	459382	0	5.27e-09
32	256689	P	32	549602	0	5.27e-09
32	344119	P	32	344119	0	5.27e-09
32	378803	P	32	519252	0	5.27e-09
41	409905	F	41	503993	-3	5.79e-09
41	532361	F	41	566027	-3	5.79e-09
38	450104	P	38	450104	-2	8.14e-09
35	16766	P	35	398232	-1	8.65e-09
35	149304	P	35	397375	-1	8.65e-09
35	229549	F	35	307483	-1	8.65e-09
35	260874	P	35	450159	-1	8.65e-09
35	384456	P	35	394921	-1	8.65e-09
35	411193	F	35	551375	-1	8.65e-09
31	114785	P	31	377016	0	2.11e-08
31	133648	F	31	308685	0	2.11e-08
31	203135	P	31	452735	0	2.11e-08
31	209542	F	31	312655	0	2.11e-08
31	219623	P	31	501464	0	2.11e-08
31	278601	F	31	585664	0	2.11e-08
40	22220	F	40	147357	-3	2.15e-08
40	56518	F	40	342846	-3	2.15e-08
40	94224	F	40	308634	-3	2.15e-08
40	94224	F	40	309875	-3	2.15e-08
40	134722	F	40	198320	-3	2.15e-08
37	254153	P	37	340807	-2	3.08e-08
37	254153	P	37	400063	-2	3.08e-08
37	566460	F	37	568381	-2	3.08e-08
34	16852	P	34	551376	-1	3.36e-08
34	111361	P	34	150638	-1	3.36e-08
34	149868	F	34	551376	-1	3.36e-08
34	256793	P	34	551376	-1	3.36e-08
34	267389	P	34	551376	-1	3.36e-08
34	273138	P	34	551376	-1	3.36e-08
34	377099	P	34	394913	-1	3.36e-08
34	383112	P	34	551376	-1	3.36e-08
34	455740	F	34	551376	-1	3.36e-08
39	22221	P	39	114737	-3	7.94e-08
39	22221	F	39	384411	-3	7.94e-08
39	137988	P	39	548620	-3	7.94e-08
39	252300	P	39	560706	-3	7.94e-08
30	139976	F	30	147266	0	8.43e-08
30	150882	F	30	538200	0	8.43e-08
30	196738	F	30	199010	0	8.43e-08
30	196738	F	30	519273	0	8.43e-08
30	223953	F	30	314985	0	8.43e-08
30	223953	P	30	452868	0	8.43e-08
30	546502	F	30	556243	0	8.43e-08
36	155265	F	36	483482	-2	1.17e-07
36	198324	P	36	378799	-2	1.17e-07
33	13534	F	33	507068	-1	1.3e-07
33	58645	F	33	549430	-1	1.3e-07
33	82930	P	33	383911	-1	1.3e-07
33	83374	F	33	83392	-1	1.3e-07
33	114576	P	33	219805	-1	1.3e-07
33	198282	F	33	536996	-1	1.3e-07
33	230746	P	33	500136	-1	1.3e-07
33	329319	P	33	337174	-1	1.3e-07
33	344048	F	33	377008	-1	1.3e-07
33	360154	P	33	549430	-1	1.3e-07
33	375985	P	33	383911	-1	1.3e-07
33	393844	P	33	549430	-1	1.3e-07
33	394923	P	33	567542	-1	1.3e-07
33	583117	P	33	583280	-1	1.3e-07
35	26654	P	35	252489	-2	4.41e-07
35	223828	F	35	450189	-2	4.41e-07
35	260939	F	35	273091	-2	4.41e-07
35	275456	F	35	377037	-2	4.41e-07
32	22261	P	32	253395	-1	5.06e-07
32	27184	P	32	62118	-1	5.06e-07
32	53508	F	32	357835	-1	5.06e-07
32	56225	F	32	560224	-1	5.06e-07
32	63915	P	32	203092	-1	5.06e-07
32	66103	P	32	394937	-1	5.06e-07
32	198324	P	32	260986	-1	5.06e-07
32	198349	F	32	398150	-1	5.06e-07
32	203164	P	32	398150	-1	5.06e-07
32	203197	P	32	551378	-1	5.06e-07
32	205309	F	32	432362	-1	5.06e-07
32	253407	F	32	452868	-1	5.06e-07
32	566025	F	32	567631	-1	5.06e-07
37	37693	F	37	374776	-3	1.08e-06
37	532377	F	37	566043	-3	1.08e-06
34	76674	P	34	76674	-2	1.66e-06
34	459279	F	34	551376	-2	1.66e-06
34	528658	F	34	528763	-2	1.66e-06
31	16770	F	31	26253	-1	1.96e-06
31	16770	F	31	203091	-1	1.96e-06
31	16770	F	31	273033	-1	1.96e-06
31	16770	P	31	329048	-1	1.96e-06
31	16770	P	31	459384	-1	1.96e-06
31	16770	P	31	549604	-1	1.96e-06
31	22247	P	31	111364	-1	1.96e-06
31	37407	F	31	367953	-1	1.96e-06
31	66102	P	31	253405	-1	1.96e-06
31	95550	F	31	95674	-1	1.96e-06
31	149976	P	31	308580	-1	1.96e-06
31	162110	P	31	395084	-1	1.96e-06
31	253405	P	31	314986	-1	1.96e-06
31	256755	P	31	398161	-1	1.96e-06
31	321268	P	31	546502	-1	1.96e-06
31	336563	P	31	367950	-1	1.96e-06
31	346621	P	31	437676	-1	1.96e-06
31	367953	F	31	400355	-1	1.96e-06
31	380827	F	31	532081	-1	1.96e-06
36	235001	F	36	504897	-3	3.97e-06
36	257820	P	36	538320	-3	3.97e-06
36	566296	F	36	567947	-3	3.97e-06
33	16798	P	33	134779	-2	6.26e-06
33	16798	F	33	383050	-2	6.26e-06
33	58206	P	33	296084	-2	6.26e-06
33	94224	F	33	256742	-2	6.26e-06
33	191147	F	33	194057	-2	6.26e-06
33	270919	F	33	296084	-2	6.26e-06
33	296084	P	33	357882	-2	6.26e-06
33	296084	F	33	369076	-2	6.26e-06
33	369605	F	33	369633	-2	6.26e-06
30	16771	F	30	94167	-1	7.59e-06
30	16771	P	30	149973	-1	7.59e-06
30	16771	F	30	256689	-1	7.59e-06
30	16771	F	30	267288	-1	7.59e-06
30	16771	P	30	455845	-1	7.59e-06
30	16771	P	30	567432	-1	7.59e-06
30	58210	P	30	367954	-1	7.59e-06
30	63878	P	30	378741	-1	7.59e-06
30	66358	F	30	341182	-1	7.59e-06
30	74586	F	30	223646	-1	7.59e-06
30	94162	F	30	308579	-1	7.59e-06
30	114208	F	30	498738	-1	7.59e-06
30	133647	F	30	309925	-1	7.59e-06
30	139975	F	30	450158	-1	7.59e-06
30	139977	F	30	223799	-1	7.59e-06
30	156129	F	30	156643	-1	7.59e-06
30	173133	P	30	468081	-1	7.59e-06
30	196738	F	30	198345	-1	7.59e-06
30	196738	F	30	398146	-1	7.59e-06
30	196761	P	30	273094	-1	7.59e-06
30	222527	P	30	394979	-1	7.59e-06
30	225747	P	30	520924	-1	7.59e-06
30	231358	F	30	370563	-1	7.59e-06
30	254192	F	30	341550	-1	7.59e-06
30	256686	F	30	308581	-1	7.59e-06
30	270916	F	30	367952	-1	7.59e-06
30	277644	F	30	537021	-1	7.59e-06
30	296082	F	30	400355	-1	7.59e-06
30	308579	P	30	567437	-1	7.59e-06
30	357886	P	30	367954	-1	7.59e-06
30	367952	F	30	369073	-1	7.59e-06
30	378741	P	30	567393	-1	7.59e-06
30	396360	P	30	567009	-1	7.59e-06
30	468350	F	30	468575	-1	7.59e-06
30	566127	F	30	567780	-1	7.59e-06
35	53512	P	35	400398	-3	1.46e-05
35	63811	F	35	551375	-3	1.46e-05
35	113990	F	35	498520	-3	1.46e-05
35	223685	F	35	411192	-3	1.46e-05
35	394948	F	35	452875	-3	1.46e-05
35	399347	P	35	399347	-3	1.46e-05
32	14992	F	32	417843	-2	2.35e-05
32	37355	F	32	336559	-2	2.35e-05
32	42217	P	32	365860	-2	2.35e-05
32	70973	P	32	386365	-2	2.35e-05
32	203092	P	32	411297	-2	2.35e-05
32	203132	F	32	378750	-2	2.35e-05
32	256689	P	32	411297	-2	2.35e-05
32	273103	P	32	567362	-2	2.35e-05
32	289586	P	32	551952	-2	2.35e-05
34	26288	F	34	260913	-3	5.32e-05
34	26288	P	34	386380	-3	5.32e-05
34	162744	P	34	459713	-3	5.32e-05
34	223628	F	34	344022	-3	5.32e-05
34	223686	F	34	551375	-3	5.32e-05
34	260935	F	34	378759	-3	5.32e-05
34	333246	P	34	445404	-3	5.32e-05
34	376257	F	34	376314	-3	5.32e-05
34	569368	F	34	574902	-3	5.32e-05
31	13500	F	31	16838	-2	8.82e-05
31	26248	F	31	308578	-2	8.82e-05
31	37407	F	31	400355	-2	8.82e-05
31	66285	P	31	267482	-2	8.82e-05
31	110932	F	31	174879	-2	8.82e-05
31	133652	P	31	149862	-2	8.82e-05
31	138229	F	31	258892	-2	8.82e-05
31	139987	P	31	309805	-2	8.82e-05
31	139987	P	31	378667	-2	8.82e-05
31	234822	F	31	504445	-2	8.82e-05
31	267282	F	31	308578	-2	8.82e-05
31	283039	F	31	460211	-2	8.82e-05
31	308578	P	31	455850	-2	8.82e-05
31	313228	F	31	340195	-2	8.82e-05
31	423325	P	31	424186	-2	8.82e-05
33	13529	F	33	26383	-3	0.000194
33	16853	P	33	223687	-3	0.000194
33	26321	F	33	260951	-3	0.000194
33	80658	P	33	195201	-3	0.000194
33	111447	P	33	275459	-3	0.000194
33	134723	P	33	309925	-3	0.000194
33	149868	F	33	223687	-3	0.000194
33	223687	P	33	256794	-3	0.000194
33	223687	P	33	267390	-3	0.000194
33	223687	P	33	273139	-3	0.000194
33	223687	P	33	383113	-3	0.000194
33	223687	F	33	455740	-3	0.000194
33	267434	P	33	293346	-3	0.000194
33	293346	F	33	455696	-3	0.000194
33	450601	R	33	450611	-3	0.000194
33	566333	F	33	567984	-3	0.000194
30	16771	P	30	63917	-2	0.00033
30	37359	P	30	400353	-2	0.00033
30	37410	P	30	58208	-2	0.00033
30	37410	F	30	270920	-2	0.00033
30	37410	F	30	296085	-2	0.00033
30	37410	P	30	357884	-2	0.00033
30	37410	F	30	369077	-2	0.00033
30	63920	P	30	308581	-2	0.00033
30	70967	F	30	378748	-2	0.00033
30	86063	P	30	532082	-2	0.00033
30	110898	F	30	537179	-2	0.00033
30	111855	F	30	132137	-2	0.00033
30	137999	P	30	548618	-2	0.00033
30	139912	F	30	329009	-2	0.00033
30	147302	F	30	450197	-2	0.00033
30	149863	P	30	308689	-2	0.00033
30	196740	P	30	203168	-2	0.00033
30	197739	F	30	377003	-2	0.00033
30	203089	F	30	308581	-2	0.00033
30	223955	P	30	394939	-2	0.00033
30	230556	P	30	504934	-2	0.00033
30	253405	F	30	394939	-2	0.00033
30	254162	P	30	340805	-2	0.00033
30	254162	P	30	400061	-2	0.00033
30	260931	F	30	308626	-2	0.00033
30	267398	F	30	308689	-2	0.00033
30	272566	F	30	341608	-2	0.00033
30	273031	F	30	308581	-2	0.00033
30	273091	F	30	378763	-2	0.00033
30	273147	F	30	308689	-2	0.00033
30	276112	P	30	580609	-2	0.00033
30	296082	F	30	367953	-2	0.00033
30	308581	P	30	549607	-2	0.00033
30	308689	P	30	455735	-2	0.00033
30	371270	F	30	371322	-2	0.00033
30	377013	P	30	395014	-2	0.00033
30	378741	P	30	398193	-2	0.00033
30	384465	P	30	394917	-2	0.00033
30	492698	P	30	580609	-2	0.00033
32	16863	P	32	63803	-3	0.000706
32	26288	P	32	139940	-3	0.000706
32	42221	F	32	151204	-3	0.000706
32	111448	P	32	377040	-3	0.000706
32	149312	P	32	397370	-3	0.000706
32	256729	F	32	378750	-3	0.000706
32	268244	P	32	343718	-3	0.000706
32	268823	P	32	454667	-3	0.000706
32	385408	P	32	538316	-3	0.000706
31	16861	F	31	308689	-3	0.00256
31	22231	P	31	114735	-3	0.00256
31	22231	F	31	384421	-3	0.00256
31	37359	P	31	37404	-3	0.00256
31	37359	P	31	296079	-3	0.00256
31	37970	P	31	304055	-3	0.00256
31	42223	P	31	114605	-3	0.00256
31	56529	F	31	342857	-3	0.00256
31	58213	F	31	336563	-3	0.00256
31	61196	P	31	501762	-3	0.00256
31	61525	F	31	305188	-3	0.00256
31	74585	F	31	147207	-3	0.00256
31	80493	P	31	536736	-3	0.00256
31	85841	F	31	380556	-3	0.00256
31	94286	F	31	309925	-3	0.00256
31	109281	F	31	539440	-3	0.00256
31	112870	P	31	396315	-3	0.00256
31	131225	F	31	461338	-3	0.00256
31	131250	F	31	198559	-3	0.00256
31	131250	F	31	461380	-3	0.00256
31	133641	P	31	549504	-3	0.00256
31	186084	P	31	226490	-3	0.00256
31	203198	P	31	223689	-3	0.00256
31	206717	P	31	339619	-3	0.00256
31	218015	P	31	567589	-3	0.00256
31	256806	F	31	378814	-3	0.00256
31	260988	F	31	309925	-3	0.00256
31	270914	P	31	336563	-3	0.00256
31	273488	F	31	400887	-3	0.00256
31	275494	P	31	587065	-3	0.00256
31	309925	P	31	519251	-3	0.00256
31	321276	P	31	546494	-3	0.00256
31	336563	P	31	369071	-3	0.00256
31	344719	P	31	395532	-3	0.00256
31	376244	F	31	376373	-3	0.00256
31	378751	P	31	452737	-3	0.00256
31	378766	F	31	383067	-3	0.00256
31	463799	P	31	544227	-3	0.00256
31	468195	F	31	468625	-3	0.00256
30	6444	F	30	448520	-3	0.00924
30	12353	P	30	190254	-3	0.00924
30	13529	P	30	398116	-3	0.00924
30	16771	P	30	411299	-3	0.00924
30	20106	P	30	364592	-3	0.00924
30	26627	F	30	26666	-3	0.00924
30	37359	P	30	367951	-3	0.00924
30	56192	P	30	569492	-3	0.00924
30	58140	F	30	112709	-3	0.00924
30	59817	F	30	355551	-3	0.00924
30	66176	F	30	339609	-3	0.00924
30	74709	F	30	384505	-3	0.00924
30	82198	F	30	558385	-3	0.00924
30	94286	F	30	308684	-3	0.00924
30	106745	F	30	373603	-3	0.00924
30	110931	F	30	184851	-3	0.00924
30	111447	P	30	222527	-3	0.00924
30	113345	F	30	497861	-3	0.00924
30	114035	F	30	498565	-3	0.00924
30	114349	P	30	218651	-3	0.00924
30	114432	P	30	218572	-3	0.00924
30	114765	P	30	275456	-3	0.00924
30	125624	F	30	569406	-3	0.00924
30	133652	F	30	256802	-3	0.00924
30	133652	F	30	267398	-3	0.00924
30	133652	P	30	455735	-3	0.00924
30	134726	P	30	308684	-3	0.00924
30	136698	P	30	198551	-3	0.00924
30	136698	P	30	461372	-3	0.00924
30	139561	F	30	315041	-3	0.00924
30	140007	F	30	223827	-3	0.00924
30	140007	P	30	260850	-3	0.00924
30	149863	P	30	309930	-3	0.00924
30	150397	F	30	254189	-3	0.00924
30	150577	F	30	275456	-3	0.00924
30	151317	P	30	340865	-3	0.00924
30	196763	P	30	260940	-3	0.00924
30	197743	F	30	344047	-3	0.00924
30	198989	P	30	308684	-3	0.00924
30	198989	P	30	309925	-3	0.00924
30	200542	F	30	276672	-3	0.00924
30	206854	P	30	269801	-3	0.00924
30	226486	P	30	530520	-3	0.00924
30	228403	F	30	430649	-3	0.00924
30	254189	F	30	520840	-3	0.00924
30	260934	F	30	309870	-3	0.00924
30	260988	F	30	308684	-3	0.00924
30	272590	F	30	341632	-3	0.00924
30	273094	F	30	383067	-3	0.00924
30	273148	P	30	567329	-3	0.00924
30	287574	P	30	326711	-3	0.00924
30	308582	P	30	329050	-3	0.00924
30	308684	F	30	378805	-3	0.00924
30	308684	P	30	519252	-3	0.00924
30	308689	F	30	383121	-3	0.00924
30	309925	F	30	378805	-3	0.00924
30	310925	F	30	450992	-3	0.00924
30	329074	P	30	344045	-3	0.00924
30	336563	F	30	357889	-3	0.00924
30	336563	P	30	400353	-3	0.00924
30	339622	P	30	341496	-3	0.00924
30	344157	F	30	395082	-3	0.00924
30	375253	F	30	558385	-3	0.00924
30	383122	P	30	567329	-3	0.00924
30	419704	F	30	420063	-3	0.00924
30	428517	P	30	429105	-3	0.00924
30	445995	P	30	446030	-3	0.00924
30	486743	F	30	556242	-3	0.00924
30	566324	F	30	567975	-3	0.00924

## Sheet: TABLE S9
TABLE S9 The homologous DNA fragment in the mt genome of C. saxicola.
Number	% Identity	Alignment length	Mismatches	Gap openings	Alignment start (cp genome)	Alignment end (cp genome)	Alignment start (mt genome)	Alignment end (mt genome)	E-value	Bit score	MTPT annotation
MTPT1	99.432	1232	7	0	43328	44559	293689	294920	0	2237	partial psbD exon1; partial psbC exon1
MTPT2	96.341	82	2	1	107	187	394544	394625	4.87e-30	134	complete trnH-GUG
MTPT3	94.118	85	2	3	120527	120609	453739	453656	8.15e-28	126	complete trnN-GUU
	94.118	85	2	3	166583	166665	453656	453739	8.15e-28	126	complete trnN-GUU
MTPT4	93.671	79	5	0	21758	21836	95025	94947	1.36e-25	119	complete trnM-CAU
MTPT5	92.627	1085	65	7	44822	45896	294909	295988	0	1546	partial psbC exon1; complete trnS-UGA; complete psbZ exon1
MTPT6	92.347	196	14	1	48520	48715	145522	145716	2.13e-73	278	partial psaB exon1
MTPT7	90.991	222	15	4	27852	28072	303972	303755	2.11e-78	294	partial rpoC2 exon1
MTPT8	90.566	106	10	0	40316	40421	408459	408354	2.91e-32	141	complete trnD-GUC
MTPT9	86.268	1522	138	31	68583	70063	505295	506786	0	1587	partial psbJ exon1; complete psbL exon1; complete psbF exon1; complete psbE exon1
MTPT10	82.661	248	33	8	91749	91995	555619	555857	2.19e-53	211	partial rpl14 exon1
MTPT11	82.195	966	95	26	70536	71473	69845	70761	0	760	complete petL exon1; complete petG exon1; complete trnW-CCA; complete trnP-UGG
MTPT12	77.244	312	47	9	43070	43381	25966	26253	2.23e-38	161	partial psbD exon1

[truncated: 4 more sheets: TABLE S10, TABLE S11, TABLE S12, TABLE S13]
