# Supplementary material for: RNA editing events and expression profiles of mitochondrial protein-coding genes in the endemic and endangered medicinal plant, Corydalis saxicola
Source: Front Plant Sci. 2024 Feb 6;15:1332460. doi: 10.3389/fpls.2024.1332460 (PMC10876856; doi:10.3389/fpls.2024.1332460)
Supplement: Supplementary file 2 [file DataSheet_1.zip]

Archive with 520 entries (520 files):
- Csatp1/Csatp1 cDNA.txt
- Csatp1/Csatp1 gDNA.txt
- Csatp1/Csatp1-cDNA.Csatp1-F.ZP309110631.ab1
- Csatp1/Csatp1-cDNA.Csatp1-F.ZP309110631.seq
- Csatp1/Csatp1-cDNA.Csatp1-R.ZP309110632.ab1
- Csatp1/Csatp1-cDNA.Csatp1-R.ZP309110632.seq
- Csatp1/Csatp1-DNA.Csatp1-F.ZP309110625.ab1
- Csatp1/Csatp1-DNA.Csatp1-F.ZP309110625.seq
- Csatp1/Csatp1-DNA.Csatp1-R.ZP309110626.ab1
- Csatp1/Csatp1-DNA.Csatp1-R.ZP309110626.seq
- Csatp4/Csatp4 cDNA.txt
- Csatp4/Csatp4 gDNA.txt
- Csatp4/Csatp4-cDNA.Csatp4-F.ZP309110635.ab1
- Csatp4/Csatp4-cDNA.Csatp4-F.ZP309110635.seq
- Csatp4/Csatp4-cDNA.Csatp4-R.ZP309110636.ab1
- Csatp4/Csatp4-cDNA.Csatp4-R.ZP309110636.seq
- Csatp4/Csatp4-DNA.Csatp4-F.ZP309110633.ab1
- Csatp4/Csatp4-DNA.Csatp4-F.ZP309110633.seq
- Csatp4/Csatp4-DNA.Csatp4-R.ZP309110634.ab1
- Csatp4/Csatp4-DNA.Csatp4-R.ZP309110634.seq
- Csatp6/Csatp6 cDNA.txt
- Csatp6/Csatp6 gDNA.txt
- Csatp6/Csatp6-cDNA.Csatp6-F.ZP309110639.ab1
- Csatp6/Csatp6-cDNA.Csatp6-F.ZP309110639.seq
- Csatp6/Csatp6-cDNA.SW1547-1F.ZP309180081.ab1
- Csatp6/Csatp6-cDNA.SW1547-1F.ZP309180081.seq
- Csatp6/Csatp6-DNA.Csatp6-F.ZP309110637.ab1
- Csatp6/Csatp6-DNA.Csatp6-F.ZP309110637.seq
- Csatp6/Csatp6-DNA.Csatp6-R.ZP309110638.ab1
- Csatp6/Csatp6-DNA.Csatp6-R.ZP309110638.seq
- Csatp8/Csatp8 cDNA.txt
- Csatp8/Csatp8 gDNA.txt
- Csatp8/Csatp8-cDNA.Csatp8-F.ZP309110642.ab1
- Csatp8/Csatp8-cDNA.Csatp8-F.ZP309110642.seq
- Csatp8/Csatp8-DNA.Csatp8-F.ZP309110641.ab1
- Csatp8/Csatp8-DNA.Csatp8-F.ZP309110641.seq
- Csatp9/Csatp9 cDNA.txt
- Csatp9/Csatp9 gDNA.txt
- Csatp9/Csatp9-cDNA.Csatp9-F.ZP309110644.ab1
- Csatp9/Csatp9-cDNA.Csatp9-F.ZP309110644.seq
- Csatp9/Csatp9-DNA.Csatp9-F.ZP309110643.ab1
- Csatp9/Csatp9-DNA.Csatp9-F.ZP309110643.seq
- CsccmB/CsccmB cDNA.txt
- CsccmB/CsccmB gDNA.txt
- CsccmB/CsccmB-cDNA.CsccmB-F.ZP309110647.ab1
- CsccmB/CsccmB-cDNA.CsccmB-F.ZP309110647.seq
- CsccmB/CsccmB-cDNA.CsccmB-R.ZP309110648.ab1
- CsccmB/CsccmB-cDNA.CsccmB-R.ZP309110648.seq
- CsccmB/CsccmB-DNA.CsccmB-F.ZP309110645.ab1
- CsccmB/CsccmB-DNA.CsccmB-F.ZP309110645.seq
- CsccmB/CsccmB-DNA.CsccmB-R.ZP309110646.ab1
- CsccmB/CsccmB-DNA.CsccmB-R.ZP309110646.seq
- CsccmC/CsccmC cDNA.txt
- CsccmC/CsccmC DNA.txt
- CsccmC/CsccmC-cDNA.CsccmC-R.ZP309140724.ab1
- CsccmC/CsccmC-cDNA.CsccmC-R.ZP309140724.seq
- CsccmC/CsccmC-cDNA.CsccmC-R.ZP309250409.ab1
- CsccmC/CsccmC-cDNA.CsccmC-R.ZP309250409.seq
- CsccmC/CsccmC-cDNA.SW1549-1R.ZP309180083.ab1
- CsccmC/CsccmC-cDNA.SW1549-1R.ZP309180083.seq
- CsccmC/CsccmC-cDNA.SW1549-1R.ZP309250410.ab1
- CsccmC/CsccmC-cDNA.SW1549-1R.ZP309250410.seq
- CsccmC/CsccmC-DNA.CsccmC-R.ZP309110650.ab1
- CsccmC/CsccmC-DNA.CsccmC-R.ZP309110650.seq
- CsccmC/CsccmC-DNA.SW1548-1R.ZP309180082.ab1
- CsccmC/CsccmC-DNA.SW1548-1R.ZP309180082.seq
- CsccmFC/CsccmFC-exon1-cDNA.CsccmFC-exon1-F.P309230594.ab1
- CsccmFC/CsccmFC-exon1-cDNA.CsccmFC-exon1-F.P309230594.seq
- CsccmFC/CsccmFC-exon1-cDNA.CsccmFC-exon1-R.P309230595.ab1
- CsccmFC/CsccmFC-exon1-cDNA.CsccmFC-exon1-R.P309230595.seq
- CsccmFC/CsccmFC-exon1-cDNA.txt
- CsccmFC/CsccmFC-exon1-DNA.CsccmFC-exon1-F.P309230592.ab1
- CsccmFC/CsccmFC-exon1-DNA.CsccmFC-exon1-F.P309230592.seq
- CsccmFC/CsccmFC-exon1-DNA.CsccmFC-exon1-R.P309230593.ab1
- CsccmFC/CsccmFC-exon1-DNA.CsccmFC-exon1-R.P309230593.seq
- CsccmFC/CsccmFC-exon1-DNA.txt
- CsccmFC/CsccmFC-exon2-cDNA.CsccmFC-exon2-F.P309230598.ab1
- CsccmFC/CsccmFC-exon2-cDNA.CsccmFC-exon2-F.P309230598.seq
- CsccmFC/CsccmFC-exon2-cDNA.CsccmFC-exon2-R.P309230599.ab1
- CsccmFC/CsccmFC-exon2-cDNA.CsccmFC-exon2-R.P309230599.seq
- CsccmFC/CsccmFC-exon2-cDNA.txt
- CsccmFC/CsccmFC-exon2-DNA.CsccmFC-exon2-F.P309230596.ab1
- CsccmFC/CsccmFC-exon2-DNA.CsccmFC-exon2-F.P309230596.seq
- CsccmFC/CsccmFC-exon2-DNA.CsccmFC-exon2-R.P309230597.ab1
- CsccmFC/CsccmFC-exon2-DNA.CsccmFC-exon2-R.P309230597.seq
- CsccmFC/CsccmFC-exon2-DNA.txt
- CsccmFN/CsccmFN cDNA.txt
- CsccmFN/CsccmFN gDNA.txt
- CsccmFN/CsccmFN-cDNA.CsccmFN-F.ZP309110651.ab1
- CsccmFN/CsccmFN-cDNA.CsccmFN-F.ZP309110651.seq
- CsccmFN/CsccmFN-cDNA.CsccmFN-R.ZP309110652.ab1
- CsccmFN/CsccmFN-cDNA.CsccmFN-R.ZP309110652.seq
- CsccmFN/CsccmFN-cDNA.SW1452-1F.ZP309120211.ab1
- CsccmFN/CsccmFN-cDNA.SW1452-1F.ZP309120211.seq
- CsccmFN/CsccmFN-DNA.CsccmFN-F.ZP309140725.ab1
- CsccmFN/CsccmFN-DNA.CsccmFN-F.ZP309140725.seq
- CsccmFN/CsccmFN-DNA.CsccmFN-R.ZP309140726.ab1
- CsccmFN/CsccmFN-DNA.CsccmFN-R.ZP309140726.seq
- Cscob/Cscob cDNA.txt
- Cscob/Cscob gDNA.txt
- Cscob/Cscob-cDNA.Cscytb-F.ZP309110663.ab1
- Cscob/Cscob-cDNA.Cscytb-F.ZP309110663.seq
- Cscob/Cscob-cDNA.Cscytb-R.ZP309110664.ab1
- Cscob/Cscob-cDNA.Cscytb-R.ZP309110664.seq
- Cscob/Cscob-DNA.Cscytb-F.ZP309110661.ab1
- Cscob/Cscob-DNA.Cscytb-F.ZP309110661.seq
- Cscob/Cscob-DNA.Cscytb-R.ZP309110662.ab1
- Cscob/Cscob-DNA.Cscytb-R.ZP309110662.seq
- Cscox1/Cscox1 cDNA.txt
- Cscox1/Cscox1 gDNA.txt
- Cscox1/Cscox1-cDNA.Cscox1-F.ZP309110655.ab1
- Cscox1/Cscox1-cDNA.Cscox1-F.ZP309110655.seq
- Cscox1/Cscox1-cDNA.Cscox1-R.ZP309110656.ab1
- Cscox1/Cscox1-cDNA.Cscox1-R.ZP309110656.seq
- Cscox1/Cscox1-DNA.Cscox1-F.ZP309110653.ab1
- Cscox1/Cscox1-DNA.Cscox1-F.ZP309110653.seq
- Cscox1/Cscox1-DNA.Cscox1-R.ZP309110654.ab1
- Cscox1/Cscox1-DNA.Cscox1-R.ZP309110654.seq
- Cscox2/Cscox2 exon1 cDNA.txt
- Cscox2/Cscox2 exon1 gDNA.txt
- Cscox2/Cscox2 exon2 cDNA.txt
- Cscox2/Cscox2 exon2 gDNA.txt
- Cscox2/Cscox2 exon3 cDNA.txt
- Cscox2/Cscox2 exon3 gDNA.txt
- Cscox2/Cscox2 gDNA.txt
- Cscox2/Cscox2-exon1-cDNA.Cscox2-exon1-F.P309230601.ab1
- Cscox2/Cscox2-exon1-cDNA.Cscox2-exon1-F.P309230601.seq
- Cscox2/Cscox2-exon1-DNA.Cscox2-exon1-F.P309230600.ab1
- Cscox2/Cscox2-exon1-DNA.Cscox2-exon1-F.P309230600.seq
- Cscox2/Cscox2-exon2-cDNA.Cscox2-exon2-F.P309230603.ab1
- Cscox2/Cscox2-exon2-cDNA.Cscox2-exon2-F.P309230603.seq
- Cscox2/Cscox2-exon2-DNA.Cscox2-exon2-F.P309230602.ab1
- Cscox2/Cscox2-exon2-DNA.Cscox2-exon2-F.P309230602.seq
- Cscox2/Cscox2-exon3-cDNA.Cscox2-exon3-F.P309230605.ab1
- Cscox2/Cscox2-exon3-cDNA.Cscox2-exon3-F.P309230605.seq
- Cscox2/Cscox2-exon3-DNA.Cscox2-exon3-F.P309230604.ab1
- Cscox2/Cscox2-exon3-DNA.Cscox2-exon3-F.P309230604.seq
- Cscox3/Cscox3 cDNA.txt
- Cscox3/Cscox3 gDNA.txt
- Cscox3/Cscox3-cDNA.Cscox3-F.ZP309110659.ab1
- Cscox3/Cscox3-cDNA.Cscox3-F.ZP309110659.seq
- Cscox3/Cscox3-cDNA.Cscox3-R.ZP309110660.ab1
- Cscox3/Cscox3-cDNA.Cscox3-R.ZP309110660.seq
- Cscox3/Cscox3-DNA.Cscox3-F.ZP309110657.ab1
- Cscox3/Cscox3-DNA.Cscox3-F.ZP309110657.seq
- Cscox3/Cscox3-DNA.Cscox3-R.ZP309110658.ab1
- Cscox3/Cscox3-DNA.Cscox3-R.ZP309110658.seq
- CsmatR/CsmatR cDNA.txt
- CsmatR/CsmatR gDNA.txt
- CsmatR/CsmatR-cDNA.CsmatR-F.ZP309110667.ab1
- CsmatR/CsmatR-cDNA.CsmatR-F.ZP309110667.seq
- CsmatR/CsmatR-cDNA.CsmatR-R.ZP309110668.ab1
- CsmatR/CsmatR-cDNA.CsmatR-R.ZP309110668.seq
- CsmatR/CsmatR-cDNA.SW1453-1F.ZP309132205.ab1
- CsmatR/CsmatR-cDNA.SW1453-1F.ZP309132205.seq
- CsmatR/CsmatR-DNA.CsmatR-F.ZP309110665.ab1
- CsmatR/CsmatR-DNA.CsmatR-F.ZP309110665.seq
- CsmatR/CsmatR-DNA.CsmatR-R.ZP309110666.ab1
- CsmatR/CsmatR-DNA.CsmatR-R.ZP309110666.seq
- CsmatR/CsmatR-DNA.SW1453-1F.ZP309120212.ab1
- CsmatR/CsmatR-DNA.SW1453-1F.ZP309120212.seq
- CsmatR/CsmatR-DNA.SW1454-1R.ZP309120213.ab1
- CsmatR/CsmatR-DNA.SW1454-1R.ZP309120213.seq
- CsmttB/CsmttB cDNA.txt
- CsmttB/CsmttB gDNA.txt
- CsmttB/CsmttB-cDNA.CsmttB-F.ZP309110671.ab1
- CsmttB/CsmttB-cDNA.CsmttB-F.ZP309110671.seq
- CsmttB/CsmttB-cDNA.CsmttB-R.ZP309110672.ab1
- CsmttB/CsmttB-cDNA.CsmttB-R.ZP309110672.seq
- CsmttB/CsmttB-DNA.CsmttB-F.ZP309110669.ab1
- CsmttB/CsmttB-DNA.CsmttB-F.ZP309110669.seq
- CsmttB/CsmttB-DNA.CsmttB-R.ZP309110670.ab1
- CsmttB/CsmttB-DNA.CsmttB-R.ZP309110670.seq
- Csnad1/Csnad1 DNA.txt
- Csnad1/Csnad1 exon 1 cDNA.txt
- Csnad1/Csnad1 exon 1 DNA.txt
- Csnad1/Csnad1 exon 2 cDNA.txt
- Csnad1/Csnad1 exon 2 DNA.txt
- Csnad1/Csnad1 exon 3 cDNA.txt
- Csnad1/Csnad1 exon 3 DNA.txt
- Csnad1/Csnad1 exon 4 cDNA.txt
- Csnad1/Csnad1 exon 4 DNA.txt
- Csnad1/Csnad1 exon 5 cDNA.txt
- Csnad1/Csnad1 exon 5 DNA.txt
- Csnad1/Csnad1-exon1-cDNA.Csnad1-exon1-R.P309261486.ab1
- Csnad1/Csnad1-exon1-cDNA.Csnad1-exon1-R.P309261486.seq
- Csnad1/Csnad1-exon1-DNA.Csnad1-exon1-R.P309261485.ab1
- Csnad1/Csnad1-exon1-DNA.Csnad1-exon1-R.P309261485.seq
- Csnad1/Csnad1-exon2-cDNA.Csnad1-exon2-F.P309230609.ab1
- Csnad1/Csnad1-exon2-cDNA.Csnad1-exon2-F.P309230609.seq
- Csnad1/Csnad1-exon2-DNA.Csnad1-exon2-F.P309230608.ab1
- Csnad1/Csnad1-exon2-DNA.Csnad1-exon2-F.P309230608.seq
- Csnad1/Csnad1-exon3-cDNA.Csnad1-exon3-F.P309230611.ab1
- Csnad1/Csnad1-exon3-cDNA.Csnad1-exon3-F.P309230611.seq
- Csnad1/Csnad1-exon3-DNA.Csnad1-exon3-F.P309230610.ab1
- Csnad1/Csnad1-exon3-DNA.Csnad1-exon3-F.P309230610.seq
- Csnad1/Csnad1-exon3-DNA.Csnad1-exon3-R.P309250363.ab1
- Csnad1/Csnad1-exon3-DNA.Csnad1-exon3-R.P309250363.seq
- Csnad1/Csnad1-exon4-cDNA.Csnad1-exon4-F.P309230613.ab1
- Csnad1/Csnad1-exon4-cDNA.Csnad1-exon4-F.P309230613.seq
- Csnad1/Csnad1-exon4-cDNA.Csnad1-exon4-R.P309250364.ab1
- Csnad1/Csnad1-exon4-cDNA.Csnad1-exon4-R.P309250364.seq
- Csnad1/Csnad1-exon4-DNA.Csnad1-exon4-F.P309230612.ab1
- Csnad1/Csnad1-exon4-DNA.Csnad1-exon4-F.P309230612.seq
- Csnad1/Csnad1-exon4-DNA.Csnad1-exon4-R.P309250365.ab1
- Csnad1/Csnad1-exon4-DNA.Csnad1-exon4-R.P309250365.seq
- Csnad1/Csnad1-exon5-cDNA.Csnad1-exon5-F.P309230615.ab1
- Csnad1/Csnad1-exon5-cDNA.Csnad1-exon5-F.P309230615.seq
- Csnad1/Csnad1-exon5-DNA.Csnad1-exon5-F.P309230614.ab1
- Csnad1/Csnad1-exon5-DNA.Csnad1-exon5-F.P309230614.seq
- Csnad2/Csnad2 exon1 cDNA.txt
- Csnad2/Csnad2 exon1 gDNA.txt
- Csnad2/Csnad2 exon2 cDNA.txt
- Csnad2/Csnad2 exon2 gDNA.txt
- Csnad2/Csnad2 exon3 cDNA.txt
- Csnad2/Csnad2 exon3 gDNA.txt
- Csnad2/Csnad2 exon4 cDNA.txt
- Csnad2/Csnad2 exon4 gDNA.txt
- Csnad2/Csnad2 exon5 cDNA.txt
- Csnad2/Csnad2 exon5 gDNA.txt
- Csnad2/Csnad2 gDNA.txt
- Csnad2/Csnad2-exon1-cDNA.Csnad2-exon1-F.P309230617.ab1
- Csnad2/Csnad2-exon1-cDNA.Csnad2-exon1-F.P309230617.seq
- Csnad2/Csnad2-exon1-DNA.Csnad2-exon1-F.P309230616.ab1
- Csnad2/Csnad2-exon1-DNA.Csnad2-exon1-F.P309230616.seq
- Csnad2/Csnad2-exon2-cDNA.Csnad2-exon2-F.P309230619.ab1
- Csnad2/Csnad2-exon2-cDNA.Csnad2-exon2-F.P309230619.seq
- Csnad2/Csnad2-exon2-DNA.Csnad2-exon2-F.P309230618.ab1
- Csnad2/Csnad2-exon2-DNA.Csnad2-exon2-F.P309230618.seq
- Csnad2/Csnad2-exon3-cDNA.Csnad2-exon3-F.P309230621.ab1
- Csnad2/Csnad2-exon3-cDNA.Csnad2-exon3-F.P309230621.seq
- Csnad2/Csnad2-exon3-DNA.Csnad2-exon3-F.P309230620.ab1
- Csnad2/Csnad2-exon3-DNA.Csnad2-exon3-F.P309230620.seq
- Csnad2/Csnad2-exon4-cDNA.Csnad2-exon4-F.P309230623.ab1
- Csnad2/Csnad2-exon4-cDNA.Csnad2-exon4-F.P309230623.seq
- Csnad2/Csnad2-exon4-DNA.Csnad2-exon4-F.P309230622.ab1
- Csnad2/Csnad2-exon4-DNA.Csnad2-exon4-F.P309230622.seq
- Csnad2/Csnad2-exon5-cDNA.Csnad2-exon5-F.P309230625.ab1
- Csnad2/Csnad2-exon5-cDNA.Csnad2-exon5-F.P309230625.seq
- Csnad2/Csnad2-exon5-DNA.Csnad2-exon5-F.P309230624.ab1
- Csnad2/Csnad2-exon5-DNA.Csnad2-exon5-F.P309230624.seq
- Csnad3/Csnad3 cDNA.txt
- Csnad3/Csnad3 gDNA.txt
- Csnad3/Csnad3-cDNA.Csnad3-F.ZP309110674.ab1
- Csnad3/Csnad3-cDNA.Csnad3-F.ZP309110674.seq
- Csnad3/Csnad3-DNA.Csnad3-F.ZP309110673.ab1
- Csnad3/Csnad3-DNA.Csnad3-F.ZP309110673.seq
- Csnad4/Csnad4 DNA.txt
- Csnad4/Csnad4 exon 1 cDNA.txt
- Csnad4/Csnad4 exon 1 DNA.txt
- Csnad4/Csnad4 exon 2 cDNA.txt
- Csnad4/Csnad4 exon 2 DNA.txt
- Csnad4/Csnad4 exon 3 cDNA.txt
- Csnad4/Csnad4 exon 3 DNA.txt
- Csnad4/Csnad4 exon 4 cDNA.txt
- Csnad4/Csnad4 exon 4 DNA.txt
- Csnad4/Csnad4-exon1-cDNA.Csnad4-exon1-F.P309230627.ab1
- Csnad4/Csnad4-exon1-cDNA.Csnad4-exon1-F.P309230627.seq
- Csnad4/Csnad4-exon1-DNA.Csnad4-exon1-F.P309230626.ab1
- Csnad4/Csnad4-exon1-DNA.Csnad4-exon1-F.P309230626.seq
- Csnad4/Csnad4-exon1-DNA.Csnad4-exon1-R.P309250361.ab1
- Csnad4/Csnad4-exon1-DNA.Csnad4-exon1-R.P309250361.seq
- Csnad4/Csnad4-exon2-cDNA.Csnad4-exon2-F.P309230629.ab1
- Csnad4/Csnad4-exon2-cDNA.Csnad4-exon2-F.P309230629.seq
- Csnad4/Csnad4-exon2-DNA.Csnad4-exon2-F.P309230628.ab1
- Csnad4/Csnad4-exon2-DNA.Csnad4-exon2-F.P309230628.seq
- Csnad4/Csnad4-exon3-cDNA.Csnad4-exon3-F.P309230631.ab1
- Csnad4/Csnad4-exon3-cDNA.Csnad4-exon3-F.P309230631.seq
- Csnad4/Csnad4-exon3-DNA.Csnad4-exon3-F.P309230630.ab1
- Csnad4/Csnad4-exon3-DNA.Csnad4-exon3-F.P309230630.seq
- Csnad4/Csnad4-exon4-cDNA.Csnad4-exon4-F.P309230633.ab1
- Csnad4/Csnad4-exon4-cDNA.Csnad4-exon4-F.P309230633.seq
- Csnad4/Csnad4-exon4-cDNA.Csnad4-exon4-R.P309250369.ab1
- Csnad4/Csnad4-exon4-cDNA.Csnad4-exon4-R.P309250369.seq
- Csnad4/Csnad4-exon4-DNA.Csnad4-exon4-F.P309230632.ab1
- Csnad4/Csnad4-exon4-DNA.Csnad4-exon4-F.P309230632.seq
- Csnad4/Csnad4-exon4-DNA.Csnad4-exon4-R.P309250368.ab1
- Csnad4/Csnad4-exon4-DNA.Csnad4-exon4-R.P309250368.seq
- Csnad4L/Csnad4L cDNA.txt
- Csnad4L/Csnad4L gDNA.txt
- Csnad4L/Csnad4L-cDNA.Csnad4L-F.ZP309110676.ab1
- Csnad4L/Csnad4L-cDNA.Csnad4L-F.ZP309110676.seq
- Csnad4L/Csnad4L-DNA.Csnad4L-F.ZP309110675.ab1
- Csnad4L/Csnad4L-DNA.Csnad4L-F.ZP309110675.seq
- Csnad5/Csnad5 DNA.txt
- Csnad5/Csnad5 exon 1 cDNA.txt
- Csnad5/Csnad5 exon 1 DNA.txt
- Csnad5/Csnad5 exon 2 cDNA.txt
- Csnad5/Csnad5 exon 2 DNA.txt
- Csnad5/Csnad5 exon 3 cDNA.txt
- Csnad5/Csnad5 exon 3 DNA.txt
- Csnad5/Csnad5 exon 4 cDNA.txt
- Csnad5/Csnad5 exon 4 DNA.txt
- Csnad5/Csnad5 exon 5 cDNA.txt
- Csnad5/Csnad5 exon 5 DNA.txt
- Csnad5/Csnad5-exon1-cDNA.Csnad5-exon1-F.P309230635.ab1
- Csnad5/Csnad5-exon1-cDNA.Csnad5-exon1-F.P309230635.seq
- Csnad5/Csnad5-exon1-DNA.Csnad5-exon1-F.P309230634.ab1
- Csnad5/Csnad5-exon1-DNA.Csnad5-exon1-F.P309230634.seq
- Csnad5/Csnad5-exon2-cDNA.Csnad5-exon2-F.P309230638.ab1
[truncated: 220 more entries]
