# Supplementary material for: RNA editing events and expression profiles of mitochondrial protein-coding genes in the endemic and endangered medicinal plant, Corydalis saxicola
Source: Front Plant Sci. 2024 Feb 6;15:1332460. doi: 10.3389/fpls.2024.1332460 (PMC10876856; doi:10.3389/fpls.2024.1332460)
Supplement: Supplementary file 2 [file DataSheet_1.zip › CsccmC/CsccmC-cDNA.SW1549-1R.ZP309180083.seq]

>H01.CsccmC-cDNA.SW1549-1R.ZP309180083.ab1
GAACGTGGGATACTAGTATACTCATCCGAGCCGCAGGAACATGTACATACAGAATACTAGAATTTCCACCTTGTTGAAGA
TCTGGTGGTGCTACCCGAAGACTTAAATGAATAGCCATCGCTGTTAAGAACAACTGAGATCCAATGATAATTTGCGCGTA
GCTTCTGGTTTTTGACATAAAGAAAGAAGGTTGTAATAACGAAACGGACATGTGATTATTTTGTCCTAGCTAGTGGAACA
AGAAGAACATGGATGGAAAGAACTATTCAATCAGCAAAGGATTCCAGAACTGGGAGTAA
