# Supplementary material for: RNA editing events and expression profiles of mitochondrial protein-coding genes in the endemic and endangered medicinal plant, Corydalis saxicola
Source: Front Plant Sci. 2024 Feb 6;15:1332460. doi: 10.3389/fpls.2024.1332460 (PMC10876856; doi:10.3389/fpls.2024.1332460)
Supplement: Supplementary file 2 [file DataSheet_1.zip › CsmatR/CsmatR-DNA.SW1453-1F.ZP309120212.seq]

>C01.CsmatR-DNA.SW1453-1F.ZP309120212.ab1
AGGCAAAGCCTTCGTTTTCCCCTTCGTCGGCCCTTGCCGCCTTCCTTAACAAGCCCTCGAGCCTCCTTTGCGCCGCCTTC
CTCATAGAAGCCGCCGGGTTGACCTCGAAGGCCGAATTCTATGGTAGAGAACGCTGTAATAATAATTGGGCCATGAGAGA
CCTTATTAAGTATTGCAAAAGAAGGGGCCAGCTGATAGAGCTGGGTGGGGAGGCGCTACTAGTTATCAGGTCAGAGAGAC
GCCTGGCCCGTAAGCTGGCCCCCTTAAATTACCATTACTTAATAAGGATTTGTTACGCGCGATATGCCGACGACTCACTA
CTGGGAATCGTGGGTGCCGTAGAGCTTCTCATAGAAATACAAAAACGTATCACCCACTTCCTACAATCCGGCCTGAACCT
TCGGGTAGGCTCTGCAGGATCAACAACAATAGCTGCACGGAGTACGGTAGAATTCCCCGGTACGGTCATTCGGGAAGTCC
CTCCGAGGACGACTCCCATACAATTCTTGCGAGAGCTGGAGAAGCGTCTACGGGTAAAGCACCGTATCCATATAACTGCT
TGCCACCTACGCTCCGCCATCCATTCCAAGTTTAGTAACCTAGGTAATAGTATCCCGATCAAACAGCGGACGAAGGGGAT
GAGCGGAACAGGGGGTCTACTGGACGCGGTTCAACTAGCGGAGACTCTTGGAACAGTTGGAGTAAGAAGTCCCCAAGTGA
GCGTATTATGGGGGACCGTCAAGCACATCCGGCAAGGATCAAGGGAGATCTCGTTGTTGCATAGCTCAGTCGGAGCAACG
TGCCATCGGACGTTCAACAGGCAGTCTCACGATCGGGCATGAGTGTCCGGAAGTTGCCATTGTATACTCCCGCGGGTCGG
AAGGCGGCG
