# Supplementary material for: RNA editing events and expression profiles of mitochondrial protein-coding genes in the endemic and endangered medicinal plant, Corydalis saxicola
Source: Front Plant Sci. 2024 Feb 6;15:1332460. doi: 10.3389/fpls.2024.1332460 (PMC10876856; doi:10.3389/fpls.2024.1332460)
Supplement: Supplementary file 2 [file DataSheet_1.zip › Csnad4/Csnad4-exon4-cDNA.Csnad4-exon4-F.P309230633.seq]

AGGCCGCTGACAAGCGAAGGCTACCAGCGGAGCAAATACTCAATCGTTCGGATGGGTGTTCCCCCCTTTTGTTCCCGGATTCCTTGCATACATCCTTACCTAACTTACACGCAACATGCTTAATTTCATTGACAGGAATCCCCAAAGAAAAGAAAAACGGATCAACCTCTTAATGTGTATTTGACAGATTGTCCTCGGGCTGAGGAGTGTCCAATCAGTTCGTTATCTTTAACCCACAG
